# Supplementary material for: Novel Neutralizing Epitope of PEDV S1 Protein Identified by IgM Monoclonal Antibody
Source: Viruses. 2022 Jan 11;14(1):125. doi: 10.3390/v14010125 (PMC8778753; doi:10.3390/v14010125)
Supplement: Supplementary file 1 [file viruses-14-00125-s001.zip]

Archive with 1 entries (1 files):
- viruses-1517412-supplementary.pdf
